# Supplementary material for: Comparative Genomics, Phylogenetics, Biogeography, and Effects of Climate Change on Toddalia asiatica (L.) Lam. (Rutaceae) from Africa and Asia
Source: Plants (Basel). 2022 Jan 17;11(2):231. doi: 10.3390/plants11020231 (PMC8781850; doi:10.3390/plants11020231)
Supplement: Supplementary file 1 [file plants-11-00231-s001.zip]

Archive with 1 entries (1 files):
- plants-1474996-SI.pdf
